# Supplementary material for: Human Mesenchymal Stem Cells Modified with the NS5A Gene of Hepatitis C Virus Induce a Cellular Immune Response Exceeding the Response to DNA Immunization with This Gene
Source: Biology (Basel). 2023 May 30;12(6):792. doi: 10.3390/biology12060792 (PMC10295215; doi:10.3390/biology12060792)
Supplement: Supplementary file 1 [file biology-12-00792-s001.zip]

Archive with 1 entries (1 files):
- biology-2394420-supplementary.pdf
